# Supplementary material for: Butterflies (Lepidoptera: Papilionoidea) of Georgia (Caucasus): annotated review of regional butterfly fauna with vernacular names index, notes on distribution and phenology
Source: PeerJ. 2025 Feb 17;13:e18720. doi: 10.7717/peerj.18720 (PMC11841614; doi:10.7717/peerj.18720)
Supplement: Supplemental Information 1 [file peerj-13-18720-s001.xlsx]

## Sheet: RegionalChecklist
№	Family	Subfamily	Endemic	Doubtful	Species name	Author	AB	AJ	GU	IM	KA	KK	MM	RL	SJ	SK	SZ	TB
1	Hesperiidae	Hesperiinae			Eogenes alcides	(Herrich-Schäffer, [1852])	0	0	0	0	3	0	0	0	0	0	0	2
2	Hesperiidae	Hesperiinae			Gegenes nostrodamus	(Fabricius, 1793)	0	0	0	0	2	0	3	0	0	0	0	2
3	Hesperiidae	Hesperiinae			Hesperia comma	(Linnaeus, 1758)	3	3	0	3	3	0	3	0	1	3	3	0
4	Hesperiidae	Hesperiinae			Ochlodes sylvanus	(Esper, 1777)	2	2	0	0	3	3	3	0	3	2	3	3
5	Hesperiidae	Hesperiinae			Thymelicus hyrax	(Lederer, 1861)	0	0	0	0	0	2	0	0	0	0	0	0
6	Hesperiidae	Hesperiinae			Thymelicus lineola	(Ochsenheimer, 1808)	2	3	0	3	0	3	3	0	3	0	0	3
7	Hesperiidae	Hesperiinae			Thymelicus sylvestris	(Poda, 1761)	2	0	0	3	3	0	3	0	3	2	0	2
7	Hesperiidae	Hesperiinae			Thymelicus sylvestris sylvestris	(Poda, 1761)	2	0	0	0	0	0	0	0	0	0	0	0
7	Hesperiidae	Hesperiinae			Thymelicus sylvestris syriaca	(Tutt, 1905)	0	0	0	3	3	0	3	0	3	2	0	2
8	Hesperiidae	Heteropterinae			Carterocephalus palaemon	(Pallas, 1771)	0	0	0	0	0	0	0	0	1	0	0	0
9	Hesperiidae	Heteropterinae			Heteropterus morpheus	(Pallas, 1771)	2	2	0	2	0	0	0	0	0	0	2	0
10	Hesperiidae	Pyrginae			Carcharodus alceae	(Esper, [1780])	2	3	0	2	3	3	0	0	3	0	0	3
11	Hesperiidae	Pyrginae		*	Carcharodus baeticus	(Rambur, 1839)	2	2	0	2	0	0	0	0	2	0	0	0
12	Hesperiidae	Pyrginae			Carcharodus floccifera	(Zeller, 1847)	2	0	0	0	3	2	0	0	2	0	0	1
13	Hesperiidae	Pyrginae			Carcharodus lavatherae	(Esper, 1783)	0	0	0	0	0	3	2	0	1	0	0	1
13	Hesperiidae	Pyrginae			Carcharodus lavatherae tauricus	(Reverdin, 1915)	0	0	0	0	0	3	2	0	1	0	0	1
14	Hesperiidae	Pyrginae			Carcharodus orientalis	Reverdin, 1913	2	0	0	2	0	3	0	0	0	2	0	0
15	Hesperiidae	Pyrginae			Erynnis marloyi	(Boisduval, [1834])	2	0	0	0	3	3	0	0	0	0	0	3
16	Hesperiidae	Pyrginae			Erynnis tages	(Linnaeus, 1758)	2	3	2	3	3	3	3	2	3	2	3	2
17	Hesperiidae	Pyrginae			Muschampia cribrellum	(Eversmann, 1841)	0	0	0	0	0	2	0	0	0	0	0	1
18	Hesperiidae	Pyrginae			Muschampia poggei	(Lederer, 1858)	0	0	0	0	0	2	2	0	0	0	0	0
19	Hesperiidae	Pyrginae			Muschampia tessellum	(Hübner, [1800-1803])	0	2	0	0	0	0	0	0	0	0	0	1
20	Hesperiidae	Pyrginae			Pyrgus alveus	Hübner, [1803]	2	0	0	0	2	3	3	0	3	0	2	1
20	Hesperiidae	Pyrginae			Pyrgus alveus caucasicus	Picard, 1949	2	0	0	0	2	3	3	0	3	0	2	1
21	Hesperiidae	Pyrginae			Pyrgus armoricanus	(Oberthür, 1910)	3	0	0	0	3	2	3	0	2	0	3	3
21	Hesperiidae	Pyrginae			Pyrgus armoricanus armoricanus	(Oberthür, 1910)	3	0	0	0	0	0	0	0	0	0	0	0
21	Hesperiidae	Pyrginae			Pyrgus armoricanus persicus	(Reverdin, 1913)	0	0	0	0	3	2	3	0	2	0	3	3
22	Hesperiidae	Pyrginae			Pyrgus cacaliae	(Rambur, 1839)	2	0	0	0	0	0	0	0	0	0	0	0
23	Hesperiidae	Pyrginae			Pyrgus carthami	(Hübner, 1813)	0	0	0	0	2	1	0	0	2	0	0	0
24	Hesperiidae	Pyrginae			Pyrgus cinarae	(Rambur, 1839)	0	0	0	0	0	2	2	0	0	0	0	0
25	Hesperiidae	Pyrginae	X		Pyrgus jupei	(Alberti, 1967)	0	2	0	3	0	0	3	0	3	0	0	0
26	Hesperiidae	Pyrginae			Pyrgus melotis	(Duponchel, [1834])	2	1	2	0	3	3	3	3	3	0	2	2
26	Hesperiidae	Pyrginae			Pyrgus melotis ponticus	Reverdin, 1914	2	1	2	0	3	3	3	3	3	0	2	2
27	Hesperiidae	Pyrginae			Pyrgus serratulae	(Rambur, 1839)	2	0	0	1	1	2	3	0	2	0	0	0
27	Hesperiidae	Pyrginae			Pyrgus serratulae grisescens	Alberti, 1970	2	0	0	0	0	0	3	0	0	0	0	0
27	Hesperiidae	Pyrginae			Pyrgus serratulae major	Staudinger, 1879	0	0	0	1	1	2	0	0	2	0	0	0
28	Hesperiidae	Pyrginae			Pyrgus sidae	(Esper, [1784])	0	0	0	0	3	3	2	0	3	0	0	2
29	Hesperiidae	Pyrginae			Spialia orbifer	(Hübner, 1823)	2	0	0	1	3	3	3	0	2	0	0	3
30	Papilionidae	Papilioninae			Iphiclides podalirius	(Linnaeus, 1758)	3	3	0	3	3	3	3	0	3	2	3	3
31	Papilionidae	Papilioninae			Papilio alexanor	Esper, 1800	0	0	0	0	3	0	0	0	0	0	0	0
31	Papilionidae	Papilioninae			Papilio alexanor orientalis	Romanoff, 1884	0	0	0	0	3	0	0	0	0	0	0	0
32	Papilionidae	Papilioninae			Papilio machaon	Linnaeus, 1758	2	3	0	3	3	3	3	0	3	0	3	3
33	Papilionidae	Parnassiinae			Parnassius apollo	Linnaeus, 1758	2	3	0	2	3	0	3	3	3	0	3	1
33	Papilionidae	Parnassiinae			Parnassius apollo suaneticus	Arnold, 1909	2	3	0	2	3	0	3	3	3	0	3	1
34	Papilionidae	Parnassiinae			Parnassius mnemosyne	(Linnaeus, 1758)	2	3	0	3	1	2	0	0	3	0	3	1
35	Papilionidae	Parnassiinae	X		Parnassius nordmanni	Ménétries, [1850]	2	2	2	0	0	2	3	3	0	0	3	0
36	Papilionidae	Parnassiinae			Parnassius phoebus	(Fabricius, 1793)	0	1	0	0	0	0	0	0	0	0	0	0
37	Papilionidae	Parnassiinae			Zerynthia caucasica	(Lederer, 1864)	2	3	0	3	2	0	0	2	1	0	2	0
38	Pieridae	Dismorphiinae			Leptidea duponcheli	(Staudinger, 1871)	0	0	0	0	3	3	0	0	3	0	0	3
38	Pieridae	Dismorphiinae			Leptidea duponcheli lorkovici	Pfeiffer, [1932]	0	0	0	0	3	3	0	0	3	0	0	3
39	Pieridae	Dismorphiinae			Leptidea juvernica	(Williams, 1946)	?	?	0	3	3	?	3	0	?	?	?	?
40	Pieridae	Dismorphiinae			Leptidea sinapis	(Linnaeus, 1758)	2	2	0	1	3	3	2	0	3	2	1	3
41	Pieridae	Pierinae			Anthocharis cardamines	(Linnaeus, 1758)	2	3	0	0	3	3	3	0	3	2	2	3
42	Pieridae	Pierinae			Anthocharis damone	Boisduval, 1836	0	0	0	0	0	2	0	0	3	0	0	0
42	Pieridae	Pierinae			Anthocharis damone eunomia	(Freyer, 1851)	0	0	0	0	0	2	0	0	3	0	0	0
43	Pieridae	Pierinae			Anthocharis gruneri	Herrich-Schäffer, [1851]	0	0	0	0	0	0	0	0	1	0	0	3
43	Pieridae	Pierinae			Anthocharis gruneri armeniaca	Christoph, 1893	0	0	0	0	0	0	0	0	1	0	0	3
44	Pieridae	Pierinae			Aporia crataegi	(Linnaeus, 1758)	3	2	0	0	3	3	3	3	3	2	3	3
45	Pieridae	Pierinae			Euchloe ausonia	(Hübner, 1804)	0	2	0	2	3	3	3	0	3	0	0	3
45	Pieridae	Pierinae			Euchloe ausonia taurica	Röber, 1907	0	2	0	2	3	3	3	0	3	0	0	3
46	Pieridae	Pierinae	X		Pieris bowdeni	Eitschberger, 1984	0	0	0	0	0	0	0	0	1	0	0	0
47	Pieridae	Pierinae			Pieris brassicae	(Linnaeus, 1758)	2	3	2	3	3	3	3	2	3	2	1	3
48	Pieridae	Pierinae			Pieris bryoniae	(Hübner, [1790-1793])	2	0	0	0	0	0	3	3	3	0	3	0
48	Pieridae	Pierinae			Pieris bryoniae caucasica	Lorkovic, 1968	2	0	0	0	0	0	3	3	3	0	3	0
49	Pieridae	Pierinae			Pieris ergane	(Geyer, [1828])	0	2	2	0	3	0	0	0	2	0	0	0
49	Pieridae	Pierinae			Pieris ergane detersa	Vérity, 1908	0	2	2	0	3	0	0	0	2	0	0	0
50	Pieridae	Pierinae			Pieris mannii	(Mayer, 1851)	0	0	0	0	2	0	2	1	0	0	0	0
51	Pieridae	Pierinae			Pieris napi	(Linnaeus, 1758)	2	3	0	3	3	3	3	0	3	2	0	2
51	Pieridae	Pierinae			Pieris napi meridionalis	Heyne, 1895	2	3	0	3	3	3	3	0	3	2	0	2
52	Pieridae	Pierinae			Pieris rapae	(Linnaeus, 1758)	3	3	0	1	3	3	3	0	3	0	1	3
53	Pieridae	Pierinae			Pontia callidice	(Hübner, [1799-1800])	0	0	0	0	3	1	1	2	2	0	2	0
53	Pieridae	Pierinae			Pontia callidice chrysidice	(Herrich-Schäffer, 1844)	0	0	0	0	3	1	1	2	2	0	2	0
54	Pieridae	Pierinae			Pontia chloridice	(Hübner, 1813)	0	0	0	0	0	0	0	0	3	0	0	0
55	Pieridae	Pierinae			Pontia edusa	(Fabricius, 1777)	2	3	2	2	3	3	3	2	3	3	2	3
56	Pieridae	Pierinae			Zegris eupheme	(Esper, [1804])	0	0	0	0	2	2	0	0	2	0	0	2
56	Pieridae	Pierinae			Zegris eupheme menestho	(Ménétriés, 1832)	0	0	0	0	2	2	0	0	2	0	0	2
57	Pieridae	Coliadinae			Colias alfacariensis	Ribbe, 1905	2	2	0	2	0	3	3	0	3	3	3	3
58	Pieridae	Coliadinae			Colias aurorina	Herrich-Schäffer, 1850	1	0	0	1	3	2	0	0	2	0	0	1
59	Pieridae	Coliadinae			Colias caucasica	Staudinger, 1870	0	0	0	1	2	2	0	0	3	0	0	0
60	Pieridae	Coliadinae			Colias chrysotheme	(Esper, 1781)	2	1	0	2	2	2	0	2	2	0	2	0
61	Pieridae	Coliadinae			Colias croceus	(Geoffroy, 1785)	2	3	2	3	3	3	3	2	3	3	3	3
62	Pieridae	Coliadinae			Colias erate	(Esper, 1805)	2	3	0	2	0	2	2	0	1	2	2	3
63	Pieridae	Coliadinae			Colias thisoa	Ménétriés, 1832	0	0	0	2	2	0	0	0	2	0	0	0
64	Pieridae	Coliadinae			Gonepteryx farinosa	(Zeller, 1847)	0	2	0	0	0	3	3	0	2	0	0	3
65	Pieridae	Coliadinae			Gonepteryx rhamni	(Linnaeus, 1758)	2	3	2	3	3	3	3	3	3	2	3	3
66	Lycaenidae	Lycaeninae	X		Athamanthia japhetica	(Nekrutenko & Effendi, 1983)	0	0	0	0	0	0	0	0	0	3	0	0
67	Lycaenidae	Lycaeninae			Lycaena alciphron	(Rottemburg, 1775)	0	0	0	0	2	3	3	0	3	0	0	3
67	Lycaenidae	Lycaeninae			Lycaena alciphron melibaeus	(Staudinger, 1878)	0	0	0	0	2	3	3	0	3	0	0	3
68	Lycaenidae	Lycaeninae			Lycaena asabinus	(Herrich-Schäffer, 1851)	0	0	0	0	2	2	0	0	2	0	0	0
69	Lycaenidae	Lycaeninae			Lycaena candens	(Herrich-Schäffer, [1844])	3	0	0	1	3	2	3	0	3	0	2	0
70	Lycaenidae	Lycaeninae			Lycaena dispar	(Haworth, 1802)	2	0	2	3	3	3	2	0	2	2	3	0
70	Lycaenidae	Lycaeninae			Lycaena dispar rutila	(Werneburg, 1864)	2	0	2	3	3	3	2	0	2	2	3	0
71	Lycaenidae	Lycaeninae			Lycaena helle	(Denis & Schiffermüller, 1775)	2	0	0	0	0	0	0	0	1	0	3	0
72	Lycaenidae	Lycaeninae			Lycaena ochimus	(Herrich-Schäffer, [1851])	2	0	0	0	0	2	0	0	2	0	0	0
73	Lycaenidae	Lycaeninae			Lycaena phlaeas	(Linnaeus, 1761)	2	3	0	3	3	3	3	0	3	2	3	3
74	Lycaenidae	Lycaeninae			Lycaena thersamon	(Esper, 1784)	2	0	0	1	3	3	2	0	3	0	2	3
75	Lycaenidae	Lycaeninae			Lycaena thetis	Klug, 1834	0	0	0	0	2	0	0	0	0	0	0	0
76	Lycaenidae	Lycaeninae			Lycaena tityrus	(Poda, 1761)	3	2	0	2	3	3	3	3	3	0	3	3
77	Lycaenidae	Lycaeninae			Lycaena virgaureae	(Linnaeus, 1758)	2	2	2	2	3	3	3	3	3	2	3	0
78	Lycaenidae	Polyommatinae			Afarsia morgiana	(Kirby, 1871)	0	0	0	0	0	2	0	0	0	0	0	2
78	Lycaenidae	Polyommatinae			Afarsia morgiana blomi	(Rose & Schurian, 1977)	0	0	0	0	0	2	0	0	0	0	0	2
79	Lycaenidae	Polyommatinae			Agriades dardanus	(Freyer, 1845)	2	0	0	2	3	0	3	0	3	0	3	0
80	Lycaenidae	Polyommatinae		*	Agriades optilete	(Knoch, 1781)	0	0	0	0	0	2	0	0	2	0	2	0
81	Lycaenidae	Polyommatinae			Aricia agestis	(Denis & Schiffermüller, 1775)	2	0	0	2	3	3	3	0	3	3	3	3
82	Lycaenidae	Polyommatinae			Aricia anteros	(Freyer, 1838)	0	0	0	2	0	3	3	0	3	2	3	0
83	Lycaenidae	Polyommatinae			Aricia artaxerxes	(Fabricius, 1793)	2	0	0	0	0	1	3	0	3	0	3	0
83	Lycaenidae	Polyommatinae			Aricia artaxerxes allous	(Geyer, [1836])	2	0	0	0	0	1	3	0	3	0	3	0
84	Lycaenidae	Polyommatinae	X		Aricia teberdina	(Sheljuzhko, 1934)	2	0	0	0	2	0	2	0	0	0	2	0
85	Lycaenidae	Polyommatinae			Celastrina argiolus	(Linnaeus, 1758)	2	3	0	3	3	3	3	0	3	0	3	3
86	Lycaenidae	Polyommatinae			Cupido alcetas	(Hoffmannsegg, 1804)	2	0	0	0	0	0	0	0	0	0	0	0
87	Lycaenidae	Polyommatinae			Cupido argiades	(Pallas, 1771)	2	3	0	3	3	3	3	0	3	2	3	2
88	Lycaenidae	Polyommatinae			Cupido minimus	(Fuessly, 1775)	2	3	0	0	2	2	3	0	3	0	2	2
89	Lycaenidae	Polyommatinae			Cupido osiris	(Meigen, 1829)	0	0	0	2	2	2	2	0	2	2	0	1
90	Lycaenidae	Polyommatinae			Cyaniris bellis	(Freyer, [1842])	0	2	0	0	3	3	3	0	3	0	0	3
91	Lycaenidae	Polyommatinae			Cyaniris semiargus	(Rottemburg, 1775)	2	0	0	0	0	0	3	0	0	0	3	0
92	Lycaenidae	Polyommatinae			Eumedonia eumedon	(Esper, 1780)	3	0	0	1	3	2	3	3	3	0	3	0
93	Lycaenidae	Polyommatinae			Glaucopsyche alexis	(Poda, 1761)	2	2	0	2	3	3	2	0	3	0	0	3
94	Lycaenidae	Polyommatinae			Kretania eurypilus	(Freyer, 1852)	0	0	0	0	2	0	0	0	2	0	0	0
95	Lycaenidae	Polyommatinae			Kretania modica	(Vérity, 1935)	0	0	0	0	0	0	0	0	3	0	0	0
96	Lycaenidae	Polyommatinae			Kretania sephirus	(Frivaldszky, 1835)	2	0	0	0	0	0	3	0	0	0	0	0
97	Lycaenidae	Polyommatinae			Kretania stekolnikovi	Stradomsky & Tikhonov, 2015	0	0	0	0	3	0	0	0	0	0	0	0
98	Lycaenidae	Polyommatinae			Lampides boeticus	(Linnaeus, 1767)	2	3	0	2	2	0	0	0	3	0	3	0
99	Lycaenidae	Polyommatinae			Leptotes pirithous	(Linnaeus, 1767)	3	2	2	2	0	0	0	0	0	0	2	0
100	Lycaenidae	Polyommatinae			Luthrodes galba	(Lederer, 1855)	0	0	0	0	2	0	0	0	0	0	0	0
101	Lycaenidae	Polyommatinae			Lysandra bellargus	(Rottemburg, 1775)	2	2	0	0	3	3	3	0	3	3	1	2
102	Lycaenidae	Polyommatinae			Lysandra corydonius	(Herrich-Schäffer, 1852)	2	0	0	2	3	3	3	3	1	2	3	0
102	Lycaenidae	Polyommatinae			Lysandra corydonius corydonius	(Herrich-Schäffer, 1852)	0	0	0	2	3	3	3	3	1	2	3	0
102	Lycaenidae	Polyommatinae			Lysandra corydonius melamarina	(Dantchenko, 2000)	2	0	0	0	0	0	0	0	0	0	0	0
103	Lycaenidae	Polyommatinae			Neolysandra coelestina	(Christoph, 1893)	0	0	0	0	3	0	2	0	3	0	0	0
103	Lycaenidae	Polyommatinae			Neolysandra coelestina alticola	(Christoph, 1893)	0	0	0	0	3	0	2	0	3	0	0	0
104	Lycaenidae	Polyommatinae			Phengaris alcon	(Denis & Schiffermüller, 1775)	0	0	0	2	0	3	0	0	3	2	0	0
104	Lycaenidae	Polyommatinae			Phengaris alcon monticola	(Staudinger, 1901)	0	0	0	2	0	3	0	0	3	2	0	0
105	Lycaenidae	Polyommatinae			Phengaris arion	(Linnaeus, 1758)	3	0	0	1	3	3	2	0	3	1	0	0
106	Lycaenidae	Polyommatinae			Phengaris nausithous	(Bergsträsser, 1779)	0	0	0	0	2	3	0	0	3	0	0	0
107	Lycaenidae	Polyommatinae			Phengaris teleius	(Bergsträsser, 1779)	0	0	0	0	0	0	0	0	2	0	2	0
108	Lycaenidae	Polyommatinae			Plebejidea loewii	(Zeller, 1847)	0	0	0	0	0	0	0	0	3	0	0	0
109	Lycaenidae	Polyommatinae			Plebejus argus	(Linnaeus, 1758)	2	3	2	2	0	3	3	3	3	3	2	2
109	Lycaenidae	Polyommatinae			Plebejus argus aegidion	(Meisner, 1818)	2	3	2	2	0	3	3	3	3	3	2	2
110	Lycaenidae	Polyommatinae			Plebejus argyrognomon	(Forster, 1936)	2	3	0	3	0	0	3	0	3	2	3	2
110	Lycaenidae	Polyommatinae			Plebejus argyrognomon caspicus	(Bergsträsser, [1779])	2	3	0	3	0	0	3	0	3	2	3	2
111	Lycaenidae	Polyommatinae			Plebejus christophi	(Staudinger, 1874)	0	0	0	0	0	0	0	0	2	0	0	0
111	Lycaenidae	Polyommatinae			Plebejus christophi transcaucasicus	(Rebel, 1901)	0	0	0	0	0	0	0	0	2	0	0	0
112	Lycaenidae	Polyommatinae			Plebejus idas	(Linnaeus, 1761)	2	0	0	0	0	0	3	0	3	0	0	0
112	Lycaenidae	Polyommatinae			Plebejus idas altarmena	(Forster, 1936)	2	0	0	0	0	0	3	0	3	0	0	0
113	Lycaenidae	Polyommatinae			Polyommatus admetus	(Esper, 1783)	0	0	0	0	0	0	0	0	1	0	0	1
114	Lycaenidae	Polyommatinae			Polyommatus altivagans	(Forster, 1956)	0	0	0	0	2	0	0	0	0	0	0	0
115	Lycaenidae	Polyommatinae			Polyommatus amandus	(Schneider, 1792)	2	0	0	2	3	3	3	0	3	0	3	1
116	Lycaenidae	Polyommatinae			Polyommatus aserbeidschana	(Forster, 1956)	0	0	0	0	0	0	0	0	3	0	0	0
117	Lycaenidae	Polyommatinae			Polyommatus cyanea	(Staudinger, 1899)	0	0	0	0	2	0	2	0	3	0	0	0
117	Lycaenidae	Polyommatinae			Polyommatus cyanea pseudocyanea	(Forster, 1956)	0	0	0	0	2	0	2	0	3	0	0	0
118	Lycaenidae	Polyommatinae			Polyommatus damon	(Denis & Schiffermüller, 1775)	0	0	0	0	0	2	0	0	3	0	0	0
118	Lycaenidae	Polyommatinae			Polyommatus damon kotshubeji	(Sovinsky, 1915)	0	0	0	0	0	2	0	0	3	0	0	0
119	Lycaenidae	Polyommatinae			Polyommatus daphnis	(Denis & Schiffermüller, 1775)	2	2	0	1	2	3	3	0	3	2	3	3
119	Lycaenidae	Polyommatinae			Polyommatus daphnis daphnis	(Denis & Schiffermüller, 1775)	2	0	0	0	0	0	0	0	0	0	0	0
119	Lycaenidae	Polyommatinae			Polyommatus daphnis versicolor	(Heyne, 1895)	0	2	0	1	2	3	3	0	3	2	3	3
120	Lycaenidae	Polyommatinae			Polyommatus demavendi	(Pfeiffer, 1938)	0	0	0	0	0	0	0	0	2	0	0	0
121	Lycaenidae	Polyommatinae			Polyommatus dorylas	(Denis & Schiffermüller, 1775)	0	0	0	1	0	1	3	0	3	0	0	0
121	Lycaenidae	Polyommatinae			Polyommatus dorylas armenus	(Staudinger, 1871)	0	0	0	1	0	1	3	0	3	0	0	0
122	Lycaenidae	Polyommatinae	X		Polyommatus eriwanensis	(Forster, 1960)	2	0	0	0	0	0	0	0	0	0	0	2
123	Lycaenidae	Polyommatinae			Polyommatus eros	(Ochsenheimer, 1808	2	0	0	0	2	0	3	0	0	0	3	0
123	Lycaenidae	Polyommatinae			Polyommatus eros tshetverikovi	Nekrutenko, 1977	2	0	0	0	2	0	3	0	0	0	3	0
124	Lycaenidae	Polyommatinae		*	Polyommatus escheri	(Hübner, [1823])	2	0	0	0	0	0	0	0	2	0	0	3
125	Lycaenidae	Polyommatinae			Polyommatus icarus	(Rottemburg, 1775)	2	3	2	3	3	3	3	2	3	2	3	3
126	Lycaenidae	Polyommatinae			Polyommatus ninae	(Forster, 1956)	0	0	0	0	0	0	0	0	0	0	0	1
127	Lycaenidae	Polyommatinae			Polyommatus poseidon	Lederer, 1852	0	0	0	0	0	0	0	0	3	0	0	0
128	Lycaenidae	Polyommatinae			Polyommatus ripartii	(Freyer, 1830)	0	0	0	0	0	3	3	0	0	2	0	0
128	Lycaenidae	Polyommatinae			Polyommatus ripartii paralcestis	(Forster, 1960)	0	0	0	0	0	3	3	0	0	2	0	0
129	Lycaenidae	Polyommatinae			Polyommatus thersites	(Cantener, 1835)	0	2	0	0	3	3	3	0	3	2	0	3
130	Lycaenidae	Polyommatinae			Polyommatus turcicus	(Koçak, 1977)	0	0	0	0	0	0	0	0	3	0	0	0
131	Lycaenidae	Polyommatinae	X		Polyommatus wagneri	(Forster, 1956)	0	0	0	0	0	0	0	0	2	0	0	0
132	Lycaenidae	Polyommatinae			Pseudophilotes vicrama	(Moore, 1865)	0	2	2	0	3	2	3	0	3	0	0	0
132	Lycaenidae	Polyommatinae			Pseudophilotes vicrama schiffermuelleri	(Hemming, 1929)	0	2	2	0	3	2	3	0	3	0	0	0
133	Lycaenidae	Polyommatinae			Scolitantides orion	(Pallas, 1771)	0	2	0	0	0	0	0	0	0	0	0	0
134	Lycaenidae	Polyommatinae			Tarucus balkanica	(Freyer, [1844])	2	0	0	0	3	3	3	0	0	0	0	3
135	Lycaenidae	Polyommatinae		*	Tarucus theophrastus	(Fabricius, 1793)	0	0	0	0	2	1	0	0	0	0	0	0
136	Lycaenidae	Theclinae			Callophrys chalybeitincta	Sovinsky, 1905	2	3	0	0	3	2	2	0	2	2	3	3
137	Lycaenidae	Theclinae	X		Callophrys mystaphia	Miller, [1913]	0	0	0	0	2	0	0	0	0	0	0	0
138	Lycaenidae	Theclinae			Favonius quercus	(Linnaeus, 1758)	2	0	0	3	2	3	2	0	3	0	0	3
139	Lycaenidae	Theclinae			Satyrium abdominalis	(Gerhard, [1850])	0	0	0	0	3	0	2	0	2	0	0	0
140	Lycaenidae	Theclinae			Satyrium acaciae	(Fabricius, 1787)	0	0	0	0	2	2	0	0	2	0	0	1
141	Lycaenidae	Theclinae			Satyrium hyrcanica	(Nekrutenko, 1984)	0	0	0	0	2	0	0	0	0	0	0	0
142	Lycaenidae	Theclinae			Satyrium ilicis	(Esper, 1779)	2	0	0	2	2	2	3	0	3	2	0	2
143	Lycaenidae	Theclinae			Satyrium ledereri	(Boisduval, 1848)	0	0	0	0	3	2	0	0	3	0	0	3
144	Lycaenidae	Theclinae		*	Satyrium lunulata	(Erschoff, 1874)	0	0	0	0	2	0	0	0	0	0	0	0
145	Lycaenidae	Theclinae			Satyrium spini	(Denis & Schiffermüller, 1775)	0	0	0	0	3	2	0	0	3	0	0	2
146	Lycaenidae	Theclinae			Satyrium w-album	(Knoch, 1782)	2	2	0	0	3	0	0	1	2	0	2	0
147	Lycaenidae	Theclinae			Thecla betulae	(Linnaeus, 1758)	2	0	0	2	2	0	0	0	3	0	0	0
148	Lycaenidae	Theclinae			Tomares callimachus	(Eversmann, 1848)	0	0	0	0	3	2	0	0	2	0	0	2
149	Lycaenidae	Theclinae	X		Tomares romanovi	(Christoph, 1882)	0	0	0	0	3	0	0	0	0	0	0	0
149	Lycaenidae	Theclinae	X		Tomares romanovi cachetinus	Nekrutenko, 1978	0	0	0	0	3	0	0	0	0	0	0	0
150	Nymphalidae	Apaturinae			Apatura ilia	(Denis & Schiffermüller, 1775)	2	0	0	3	0	2	3	3	2	0	0	2
151	Nymphalidae	Apaturinae			Thaleropis ionia	(Fischer de Waldheim & Eversmann, 1851)	0	3	0	0	0	0	0	0	0	0	0	0
152	Nymphalidae	Heliconiinae			Argynnis pandora	(Denis & Schiffermüller, 1775)	2	0	0	2	3	3	3	0	3	3	2	3
153	Nymphalidae	Heliconiinae			Argynnis paphia	(Linnaeus, 1758)	2	3	3	3	3	3	3	3	3	3	3	3
154	Nymphalidae	Heliconiinae	X		Boloria caucasica	(Lederer, 1852)	2	0	1	2	0	0	3	3	3	0	3	0
155	Nymphalidae	Heliconiinae			Boloria dia	(Linnaeus, 1767)	2	2	2	2	3	3	3	0	3	2	2	1
156	Nymphalidae	Heliconiinae			Boloria eunomia	(Esper, 1799)	0	0	0	0	0	0	0	0	1	0	0	0
157	Nymphalidae	Heliconiinae			Boloria euphrosyne	(Linnaeus, 1758)	2	3	2	2	0	2	3	0	3	0	2	0
158	Nymphalidae	Heliconiinae			Boloria selene	(Denis & Schiffermüller, 1775)	0	2	2	0	0	2	2	0	0	0	0	0
159	Nymphalidae	Heliconiinae			Brenthis daphne	(Bergsträsser, 1780)	2	0	0	0	3	0	0	0	3	0	0	0
160	Nymphalidae	Heliconiinae			Brenthis hecate	(Denis & Schiffermüller, 1775	0	0	0	0	3	3	2	0	3	0	3	3
160	Nymphalidae	Heliconiinae			Brenthis hecate transcaucasica	Wnukowsky, 1929	0	0	0	0	3	3	2	0	3	0	3	3
161	Nymphalidae	Heliconiinae			Brenthis ino	Rottemburg, 1775	0	0	0	0	3	1	0	0	3	0	0	0
162	Nymphalidae	Heliconiinae			Fabriciana adippe	(Denis & Schiffermüller, 1775)	2	2	0	0	3	2	3	1	3	0	3	2
163	Nymphalidae	Heliconiinae			Fabriciana niobe	(Linnaeus, 1758)	2	0	0	0	3	3	3	0	3	2	0	2
163	Nymphalidae	Heliconiinae			Fabriciana niobe niobe	(Linnaeus, 1758)	2	0	0	0	0	0	0	0	0	0	0	0
163	Nymphalidae	Heliconiinae			Fabriciana niobe taura	Röber, 1896	0	0	0	0	3	3	3	0	3	2	0	2
164	Nymphalidae	Heliconiinae			Issoria lathonia	(Linnaeus, 1758)	2	3	2	2	3	3	3	0	3	0	3	3
165	Nymphalidae	Heliconiinae			Speyeria aglaja	(Linnaeus, 1758)	2	2	0	3	3	3	3	1	3	0	3	0
166	Nymphalidae	Libytheinae			Libythea celtis	(Laicharting, 1782)	2	0	0	0	3	0	0	0	1	0	0	0
167	Nymphalidae	Limenitidinae			Limenitis camilla	(Linnaeus, 1764)	2	2	0	2	0	3	3	0	3	2	0	3
168	Nymphalidae	Limenitidinae			Limenitis populi	(Linnaeus, 1758)	2	0	0	0	0	0	0	0	0	0	0	0
169	Nymphalidae	Limenitidinae			Limenitis reducta	Staudinger, 1901	2	2	0	1	2	3	3	0	3	2	1	3
170	Nymphalidae	Limenitidinae			Neptis rivularis rivularis	(Scopoli, 1763)	2	0	0	0	3	3	3	0	3	0	0	3
171	Nymphalidae	Nymphalinae			Aglais io	(Linnaeus, 1758)	3	3	2	2	3	3	3	0	3	2	3	3
172	Nymphalidae	Nymphalinae			Aglais urticae	(Linnaeus, 1758)	2	2	0	3	3	3	3	0	3	2	3	3
173	Nymphalidae	Nymphalinae			Araschnia levana	(Linnaeus, 1758)	2	0	0	0	0	2	0	0	0	0	0	0
174	Nymphalidae	Nymphalinae			Euphydryas aurinia	(Rottemburg, 1775)	0	2	0	2	3	3	3	3	3	0	3	2
174	Nymphalidae	Nymphalinae			Euphydryas aurinia bulgarica	(Fruhstorfer, 1917)	0	2	0	2	3	3	3	3	3	0	3	2
175	Nymphalidae	Nymphalinae			Euphydryas discordia	Bolshakov & Korb, 2013	0	0	0	0	0	0	0	0	3	0	0	0
175	Nymphalidae	Nymphalinae			Euphydryas discordia kartlica	Bolshakov & Korb, 2013	0	0	0	0	0	0	0	0	3	0	0	0
176	Nymphalidae	Nymphalinae			Euphydryas iduna	(Dalman, 1816)	0	0	0	0	2	0	2	0	0	0	0	0
176	Nymphalidae	Nymphalinae			Euphydryas iduna inexpectata	(Sheljuzhko, 1934)	0	0	0	0	2	0	2	0	0	0	0	0
177	Nymphalidae	Nymphalinae			Euphydryas orientalis	(Herrich-Schäffer, [1851])	0	0	0	2	0	0	0	0	0	0	0	0
178	Nymphalidae	Nymphalinae		*	Melitaea alatauica	Staudinger, 1881	2	0	0	0	0	0	0	0	2	0	0	0
179	Nymphalidae	Nymphalinae			Melitaea arduinna	(Esper, 1783)	0	0	0	0	2	0	0	0	3	2	0	2
180	Nymphalidae	Nymphalinae			Melitaea athalia	(Rottemburg, 1775)	2	2	0	2	3	3	2	2	3	0	0	2
181	Nymphalidae	Nymphalinae			Melitaea aurelia	Nickerl, 1850	0	0	0	0	0	0	0	0	3	0	0	0
181	Nymphalidae	Nymphalinae			Melitaea aurelia ciscaucasica	Rjabov, 1926	0	0	0	0	0	0	0	0	3	0	0	0
182	Nymphalidae	Nymphalinae		*	Melitaea casta	(Kollar, [1848])	0	0	0	0	0	0	2	0	0	0	0	0
183	Nymphalidae	Nymphalinae	X		Melitaea caucasogenita	Vérity, 1930	0	0	0	0	0	0	3	0	3	3	3	3
184	Nymphalidae	Nymphalinae			Melitaea cinxia	(Linnaeus, 1758)	2	3	0	3	3	3	3	0	3	0	3	2
185	Nymphalidae	Nymphalinae			Melitaea diamina	(Lang, 1789)	2	0	0	2	0	0	3	0	3	0	3	0
186	Nymphalidae	Nymphalinae			Melitaea interrupta	Kolenati, 1846	2	0	0	2	3	3	3	3	3	0	3	2
187	Nymphalidae	Nymphalinae			Melitaea ornata	Christoph, 1893	0	0	0	0	0	2	0	0	2	0	0	0
187	Nymphalidae	Nymphalinae			Melitaea ornata telona	Fruhstorfer, 1908	0	0	0	0	0	2	0	0	2	0	0	0
188	Nymphalidae	Nymphalinae			Melitaea persea	Kollar, [1850]	0	0	0	0	3	2	0	0	0	0	0	0
188	Nymphalidae	Nymphalinae			Melitaea persea caucasica	Staudinger, 1870	0	0	0	0	3	2	0	0	0	0	0	0
189	Nymphalidae	Nymphalinae			Melitaea phoebe	(Denis & Schiffermüller, 1775)	2	2	0	1	3	3	0	0	2	2	0	2
189	Nymphalidae	Nymphalinae			Melitaea phoebe ottonis	Fruhstorfer, 1916	2	2	0	1	3	3	0	0	2	2	0	2
190	Nymphalidae	Nymphalinae			Melitaea trivia	(Denis & Schiffermüller, 1775)	0	0	0	0	2	0	3	0	1	0	0	0
190	Nymphalidae	Nymphalinae			Melitaea trivia robertsi	Butler, 1880	0	0	0	0	2	0	3	0	1	0	0	0
191	Nymphalidae	Nymphalinae			Nymphalis antiopa	(Linnaeus, 1758)	3	0	0	3	3	0	3	3	3	2	3	3
192	Nymphalidae	Nymphalinae			Nymphalis polychloros	(Linnaeus, 1758)	2	2	0	0	3	2	3	0	0	2	2	3
193	Nymphalidae	Nymphalinae			Nymphalis vaualbum	(Denis & Schiffermüller, 1775)	2	0	0	0	0	0	0	0	1	0	3	0
194	Nymphalidae	Nymphalinae			Nymphalis xanthomelas	(Esper, 1781)	0	0	0	0	0	0	0	2	2	0	0	0
194	Nymphalidae	Nymphalinae			Nymphalis xanthomelas fervescens	(Stichel, 1908)	0	0	0	0	0	0	0	2	2	0	0	0
195	Nymphalidae	Nymphalinae			Polygonia c-album	(Linnaeus, 1758)	2	3	2	2	3	3	3	3	3	2	3	0
196	Nymphalidae	Nymphalinae			Polygonia egea	(Cramer, 1775)	0	0	0	0	1	3	3	0	3	0	0	3
197	Nymphalidae	Nymphalinae			Vanessa atalanta	(Linnaeus, 1758)	3	3	3	3	3	3	3	3	3	2	3	2
198	Nymphalidae	Nymphalinae			Vanessa cardui	(Linnaeus, 1758)	2	3	2	3	3	3	3	2	3	2	3	3
199	Nymphalidae	Satyrinae			Arethusana arethusa	(Denis & Schiffermüller, 1775)	0	0	0	0	2	1	1	0	3	2	0	2
200	Nymphalidae	Satyrinae			Brintesia circe	(Fabricius, 1775)	0	0	2	3	2	3	3	0	3	0	0	3
201	Nymphalidae	Satyrinae			Coenonympha arcania	(Linnaeus, 1761)	2	2	0	3	2	3	3	0	3	2	0	1
202	Nymphalidae	Satyrinae			Coenonympha glycerion	(Borkhausen, 1788)	0	0	0	0	2	2	3	0	3	0	0	0
203	Nymphalidae	Satyrinae			Coenonympha leander	(Esper, 1784)	0	0	0	0	2	0	3	0	2	0	3	0
204	Nymphalidae	Satyrinae			Coenonympha pamphilus	(Linnaeus, 1758)	2	2	2	3	3	3	3	3	3	2	2	3
205	Nymphalidae	Satyrinae	X		Coenonympha saadi	Kollar, 1849	0	0	0	0	2	0	0	0	2	0	0	0
206	Nymphalidae	Satyrinae	X		Coenonympha symphita	Lederer, 1870	0	2	0	2	2	2	0	0	3	0	0	0
207	Nymphalidae	Satyrinae			Coenonympha tullia	(Müller, 1764)	2	0	0	0	0	0	0	0	0	0	0	0
207	Nymphalidae	Satyrinae			Coenonympha tullia chatiparae	Sheljuzhko, 1937	2	0	0	0	0	0	0	0	0	0	0	0
208	Nymphalidae	Satyrinae			Chazara briseis	(Linnaeus, 1764)	2	0	0	1	3	3	3	3	3	2	2	3
208	Nymphalidae	Satyrinae			Chazara briseis ianthe	Churkin & Pletnev, 2012	2	0	0	0	0	0	0	0	0	0	0	0
208	Nymphalidae	Satyrinae			Chazara briseis meridionalis	(Staudinger, 1886)	0	0	0	1	3	3	3	3	3	2	2	3
209	Nymphalidae	Satyrinae			Chazara persephone	(Hübner, 1805)	0	0	0	0	3	1	1	0	2	0	0	1
210	Nymphalidae	Satyrinae			Erebia aethiops	(Esper, 1777)	2	3	0	3	3	3	3	3	3	2	3	1
210	Nymphalidae	Satyrinae			Erebia aethiops melusina	Herrich-Schäffer, 1847	2	3	0	3	3	3	3	3	3	2	3	1
211	Nymphalidae	Satyrinae	X		Erebia graucasica	Jachontov, 1909	2	2	0	3	2	2	2	0	3	1	2	0
211	Nymphalidae	Satyrinae	X		Erebia graucasica graucasica	Jachontov, 1909	2	0	0	0	0	0	0	0	0	0	0	0
211	Nymphalidae	Satyrinae			Erebia graucasica transcaucasica	Warren, 1950	0	2	0	3	2	2	2	0	3	1	2	0
212	Nymphalidae	Satyrinae	X		Erebia hewitsonii	Lederer, 1864	0	3	0	3	0	0	0	0	3	0	0	0
213	Nymphalidae	Satyrinae			Erebia iranica	Grum-Grshimailo, 1895	2	2	0	2	2	2	2	0	3	0	2	1
213	Nymphalidae	Satyrinae			Erebia iranica dromulus	Staudinger, 1901	0	2	0	2	2	2	2	0	3	0	2	1
213	Nymphalidae	Satyrinae			Erebia iranica sheljuzhkoi	Warren, 1935	2	0	0	0	0	0	0	0	0	0	0	0
214	Nymphalidae	Satyrinae			Erebia medusa	(Denis & Schiffermüller, 1775)	2	2	0	0	3	1	3	0	3	1	2	0
215	Nymphalidae	Satyrinae	X		Erebia melancholica	Herrich-Schäffer, 1846	3	3	2	1	2	3	3	3	3	0	3	0
216	Nymphalidae	Satyrinae			Hipparchia autonoe	(Esper, 1783)	2	0	0	0	0	0	0	0	0	0	0	0
217	Nymphalidae	Satyrinae			Hipparchia fatua	Freyer, 1844	0	0	0	2	0	0	0	0	3	0	0	0
218	Nymphalidae	Satyrinae			Hipparchia parisatis	(Kollar, 1849)	0	0	0	0	3	0	0	0	0	0	0	0
219	Nymphalidae	Satyrinae			Hipparchia pellucida	(Stauder, 1923)	2	0	0	0	3	3	3	0	3	0	1	3
220	Nymphalidae	Satyrinae			Hipparchia statilinus	(Hufnagel, 1766)	0	0	0	1	3	2	1	0	3	0	0	2
221	Nymphalidae	Satyrinae			Hipparchia syriaca	(Staudinger, 1871)	2	2	0	2	3	2	3	0	3	2	3	3
222	Nymphalidae	Satyrinae		*	Hyponephele amardaea	(Lederer, 1869)	2	0	0	0	0	0	2	0	2	2	0	0
223	Nymphalidae	Satyrinae		*	Hyponephele comara	(Lederer, 1871)	0	0	0	0	0	0	0	0	3	0	0	0
224	Nymphalidae	Satyrinae			Hyponephele lupinus	(Costa, 1836)	0	0	0	0	3	3	2	0	0	0	0	3
224	Nymphalidae	Satyrinae			Hyponephele lupinus intermedia	(Staudinger, 1886)	0	0	0	0	3	3	2	0	0	0	0	3
225	Nymphalidae	Satyrinae			Hyponephele lycaon	(Rottemburg, 1775)	2	3	0	2	3	2	3	0	3	2	0	1
225	Nymphalidae	Satyrinae			Hyponephele lycaon alpherakyi	(Sheljuzhko, 1937)	2	3	0	2	3	2	3	0	3	2	0	1
226	Nymphalidae	Satyrinae			Kirinia climene	(Esper, 1783)	2	0	0	1	0	3	3	0	3	0	0	3
227	Nymphalidae	Satyrinae			Maniola jurtina	(Linnaeus, 1758)	2	3	2	3	3	3	3	3	3	2	3	3
227	Nymphalidae	Satyrinae			Maniola jurtina phormia	(Fruhstorfer, 1909)	2	3	2	3	3	3	3	3	3	2	3	3
228	Nymphalidae	Satyrinae			Melanargia galathea	(Linnaeus, 1758)	2	0	0	3	3	3	3	2	3	3	2	3
228	Nymphalidae	Satyrinae			Melanargia galathea galathea	(Linnaeus, 1758)	2	0	0	0	0	0	0	0	0	0	0	0
228	Nymphalidae	Satyrinae			Melanargia galathea satnia	Fruhstorfer, 1917	0	0	0	3	3	3	3	2	3	3	2	3
229	Nymphalidae	Satyrinae		*	Melanargia hylata	(Ménétriés, 1832)	1	0	0	0	0	0	0	0	0	0	0	0
230	Nymphalidae	Satyrinae			Melanargia larissa	(Geyer, 1828)	0	0	0	3	2	3	3	0	3	2	0	3
231	Nymphalidae	Satyrinae			Melanargia russiae	(Esper, 1783)	0	3	0	0	3	2	3	2	3	2	0	3
231	Nymphalidae	Satyrinae			Melanargia russiae caucasiaca	Nordmann, 1851	0	3	0	0	3	2	3	2	3	2	0	3
232	Nymphalidae	Satyrinae		*	Melanargia teneates	(Ménétries, 1832)	0	0	0	0	0	2	2	0	0	0	1	0
233	Nymphalidae	Satyrinae			Lasiommata maera	(Linnaeus, 1758)	2	3	0	1	3	3	3	2	3	2	3	3
234	Nymphalidae	Satyrinae			Lasiommata megera	(Linnaeus, 1767)	2	3	0	3	3	3	3	0	3	2	2	3
235	Nymphalidae	Satyrinae			Lasiommata petropolitana	(Fabricius, 1787)	0	0	0	2	3	1	2	0	3	0	0	0
236	Nymphalidae	Satyrinae			Minois dryas	(Scopoli, 1763)	2	3	0	3	2	3	3	0	3	0	3	3
237	Nymphalidae	Satyrinae			Pararge aegeria	(Linnaeus, 1758)	3	3	0	1	3	3	3	2	3	0	2	3
237	Nymphalidae	Satyrinae			Pararge aegeria tircis	(Godart, 1821)	3	3	0	1	3	3	3	2	3	0	2	3
238	Nymphalidae	Satyrinae			Proterebia afra	(Fabricius, 1787)	0	0	0	0	3	2	2	0	0	2	0	0
239	Nymphalidae	Satyrinae			Pseudochazara alpina	(Staudinger, 1878)	0	0	2	0	3	2	1	0	2	0	0	0
240	Nymphalidae	Satyrinae			Pseudochazara beroe	(Herrich-Schäffer, [1844])	0	0	0	0	0	0	0	0	2	0	0	0
241	Nymphalidae	Satyrinae			Pseudochazara geyeri	(Herrich-Schäffer, [1846])	0	0	0	0	0	1	0	0	2	0	0	0
242	Nymphalidae	Satyrinae			Pseudochazara mniszechii	(Herrich-Schäffer, [1851])	0	0	0	0	0	0	2	0	2	0	2	2
242	Nymphalidae	Satyrinae			Pseudochazara mniszechii caucasica	(Lederer, 1864)	0	0	0	0	0	0	2	0	2	0	2	2
243	Nymphalidae	Satyrinae			Pseudochazara pelopea	(Klug, 1832)	2	0	1	0	2	3	3	0	2	0	0	2
243	Nymphalidae	Satyrinae			Pseudochazara pelopea persica	(Christoph, 1877)	2	0	1	0	2	3	3	0	2	0	0	2
244	Nymphalidae	Satyrinae			Satyrus amasinus	(Staudinger, 1861)	0	0	0	0	2	0	0	0	2	0	0	0
245	Nymphalidae	Satyrinae			Satyrus iranica	Schwingenschuss, 1939	0	2	0	1	1	2	2	0	3	1	0	1

## Sheet: TableLegend
Status:	0		Not confirmed
(columns H-S)	1	¡	very old (historical) records up to 1945 (end of the Second World War),
	2	l	records collected between the end of the Second World War and Georgia regained independence (1945–1991),
	3	n	records collected in the independent Georgia (after 1991).
Regions:	AB		Abkhazia
(cells H1-S1)	AJ		Adjara
	GU		Guria
	IM		Imereti
	KA		K'akheti
	KK		Kvemo Kartli
	MM		Mtskheta-Mtianeti
	RL		Rach'a-Lechkhumi-Kvemo Svaneti
	SJ		Samtskhe-Javakheti
	SK		Shida Kartli
	SZ		Samegrelo-Zemo Svaneti
	TB		Tbilisi
