# Supplementary material for: Butterflies (Lepidoptera: Papilionoidea) of Georgia (Caucasus): annotated review of regional butterfly fauna with vernacular names index, notes on distribution and phenology
Source: PeerJ. 2025 Feb 17;13:e18720. doi: 10.7717/peerj.18720 (PMC11841614; doi:10.7717/peerj.18720)
Supplement: Supplemental Information 2 [file peerj-13-18720-s002.xlsx]

## Sheet: Localities
Locality	Locality (Georgian)	Latitude	Longitude
Abano Lake, MN51	აბანოს მინერალური ტბა	42°35'17”	44°25'19”
Abano Pass, NM48	აბანოს უღელტეხილი	42°16'20”	45°31'01”
Abano, MN41	აბანო	42°36'15”	44°23'19”
Abasha, KM67	აბაშა	42°12'17”	42°12'10”
Abastumani, LM12	აბასთუმანი	41°45'09”	42°49'53”
Abuli, LL88	აბული	41°24'11”	43°36'39”
Abul-Samsari Range	აბულ-სამსარის ქედი	41°31'30”	43°40'59”
Achandara, FH86	აჭანდარა	43°02'49”	41°16'33”
Achkhoti, MN61	აჩხოტი	42°37'26”	44°36'49”
Adadze, KM82	ადაძეები	41°43'00”	42°22'59”
AdanPass, FH89	უღელტეხილი ადანგე	43°18'49”	41°16'39”
Adigeni, LM01	ადიგენი	41°40'39”	42°42'29”
Adishi, LN36	ადიში	42°58'34”	42°55'54”
Agarebi, LM95	აგარები	42°00'47”	43°42'03”
Agua, FH66		42°59'31”	41°04'31”
Ajameti Managed Reserve, LM17	აჯამეთის აღკვეთილი	42°10'50”	42°46'27”
Akhaldaba, LM74	ახალდაბა	41°55'32”	43°29'27”
Akhali Atoni, FH47	ახალი ათონი	43°05'09”	40°48'57”
Akhali Pantiani, MM61		41°39'29”	44°36'11”
Akhalkalaki, LL78	ახალქალაქი	41°24'09”	43°29'16”
Akhalsheni, KM90	ახალშენი	41°33'09”	42°29'01”
Akhalsopeli, KM87	ახალსოფელი	42°10'03”	42°23'58”
Akhaltsikhe, LM31	ახალციხე	41°38'36”	42°59'37”
Akhaltskaro, MM81	ახალწყარო	41°38'34”	44°49'53”
Akhieli, MN92	ახიელი	42°39'27”	44°54'19”
Akhmeta, NM15	ახმეტა	42°02'25”	45°12'25”
Akhtala Mountain, NL78		41°26'49”	45°54'06”
Akhtala, NM62	ახტალა	41°44'44”	45°47'40”
Alastani, LM60	ალასტანი	41°32'59”	43°24'07”
Algeti Gorge, MM51		41°38'40”	44°26'31”
Algeti National Park, MM41	ალგეთის ეროვნული პარკი	41°43'15”	44°19'31”
Almasiani, MN51	ალმასიანი	42°31'46”	45°00'43”
Amamlo, ML37	ამამლო	41°16'47”	44°14'05”
Amarati Shelter, LM43	ამარათის ტურისტული თავშესაფარი	41°48'37”	43°07'05”
Ambrolauri, LN40	ამბროლაური	42°30'53”	43°08'44”
Ananuri, MM76	ანანური	42°10'22”	44°41'38”
Apnia, LL58	აფნია	41°21'50”	43°16'47”
Aragvi river, MM78	არაგვი	42°20'12”	44°41'20”
Arali, LM11	არალი	41°37'53”	42°49'18”
Arboshiki, NM80	არბოშიკი	41°33'04”	45°57'46”
Ardoti, NN11	არდოტი	42°34'14”	45°11'26”
Arghuni, MM76	არღუნი	42°06'59”	44°38'14”
Arkhoti, MM41		41°41'59”	44°17'08”
Artkhmo, MN71	ართხმო	42°33'43”	44°38'29”
Aspindza, LM50	ასპინძა	41°34'28”	43°14'57”
Asureti, MM70	ასურეთი	41°35'30”	44°40'18”
Atabe, MN91	ატაბე	42°33'58”	44°58'20”
Atskuri, LM42	აწყურის	41°43'42”	43°09'57”
Avadhara, FJ32	ავადჰარა	43°31'41”	40°37'53”
Avgia, GG10	ავგია	41°34'47”	41°35'07”
Azavreti, LM70		41°35'00”	43°27'05”
Azhara, GH17	აჟარა	43°06'39”	41°42'09”
Babaneuri Nature Reserve, NM36	ბაბანეურის სახელმწიფო ნაკრძალი	42°05'34”	45°23'14”
Babili, LN14	ბაბილი	42°47'44”	42°45'16”
Bakhmaro, KM73	ბახმარო	41°51'10”	42°19'39”
Bakuriani, LM72	ბაკურიანი	41°45'01”	43°31'59”
Bakurkhevi, MN80		42°28'41”	44°47'44”
Balda, KN80		42°29'00”	42°23'59”
Balkho, LL79	ბალხო	41°30'37”	43°32'05”
Bandza, KM79	ბანძა	42°21'05”	42°16'52”
Baniskhevi river, LM63	ბანისხევი	41°52'25”	43°24'30”
Barisakho, MN90	ბარისახო	42°28'37”	44°55'00”
Batsara Nature Reserve, NM27	ბაწარას სახელმწიფო ნაკრძალი	42°14'43”	45°15'05”
Batumi Botanical Garden, GG22	ბათუმის ბოტანიკური ბაღი	41°42'02”	41°43'08”
Batumi, GG11	ბათუმი	41°36'57”	41°38'06”
Batumi-Shuamta, GG31		41°41'06”	41°46'42”
Bediani, MM30	ბედიანი	41°36'00”	44°12'58”
Beghela, NM49	ბეღელა	42°24'28”	45°32'01”
Beshtasheni, MM21	ბეშთაშენი	41°38'18”	44°06'56”
Betlemi, KM69	ბეთლემი	42°22'45”	42°12'20”
Big Shiraki, PL18	დიდი შირაქი	41°22'50”	46°22'08”
Biisi, MM13	ბიისი	41°51'56”	43°58'48”
Bobokvati, GG32	ბობოყვათი	41°45'25”	41°47'36”
Boboti, KM89		42°24'11”	42°21'07”
Bochorna, NM49	ბოჭორნა	42°24'09”	45°35'10”
Bogreshi, LN26	ბოგრეში	43°00'39”	42°49'34”
Bolnisi, ML68	ბოლნისი	41°27'00”	44°32'55”
Borjomi, LM63	ბორჯომი	41°50'31”	43°23'29”
Borjomi-Kharagauli National Park, LM53	ბორჯომ-ხარაგაულის ეროვნული პარკი	41°51'36”	43°13'26”
Bozali, LL66		41°16'06”	43°21'09”
Bulachauri, MM85	ბულაჩაური	42°03'11”	44°45'41”
Bzipi, FH18	ბზიფი	43°14'03”	40°21'53”
Chabarukhi, MM79	ჩაბარუხი	42°21'54”	44°40'51”
Chachuna Managed Reserve, NL77	ჭაჭუნის აღკვეთილი	41°18'00”	45°53'57”
Chadistsikhe, MM79	ჩადისციხე	42°22'56”	44°40'23”
Chaisubani, GG31	ჩაისუბანი	41°41'51”	41°46'15”
Chakhati, GG43	ჭახათი	41°48'06”	41°56'31”
Chakvi, GG22	ჩაქვი	41°43'52”	41°44'09”
Chakvistavi, GG41		41°38'22”	41°53'23”
Chala, KM61	ჭალა	41°40'07”	42°10'39”
Chalaadi Glacier, LN17		43°07'41”	42°42'47”
Chalaubani, NM60	ჩალაუბანი	41°37'59”	45°48'56”
Chardakhi, MM73	ჩარდახი	41°53'13”	44°38'50”
Chaukhi Pass, MN81	უღელტეხილი ჭაუხი	42°33'18”	44°48'54”
Chazhashi, LN35	ჩაჟაში	42°54'55”	43°00'30”
Chesho, NN40		42°28'48”	45°32'12”
Chiatura, LM58	ჭიათურა	42°17'22”	43°16'53”
Chigho, NM59	ჩიღო	42°24'47”	45°38'30”
Chiglaurta, NM48		42°21'23”	45°35'56”
Chigripshi, EH99	ჩიგრიფში	43°20'16”	40°10'43”
Chkaduashi, KN52	ჭკადუაში	42°36'20”	42°00'03”
Chkhalta, GH17	ჩხალთა	43°05'40”	41°39'49”
Chkhorotsku, KN61	ჩხოროწყუ	42°31'18”	42°07'39”
Chkhunderi Pass, LN36	უღელტეხილი ჩხუნდერი	42°58'34”	42°58'28”
Chobareti, LM40		41°34'37”	43°08'03”
Chobiskhevi, LM52	ჭობისხევი	41°46'35”	43°17'57”
Chokhatauri, KM75	ჩოხატაური	42°01'05”	42°14'20”
Chontio, NN30		42°30'50”	45°27'19”
Choporti, MM84	ჭოპორტი	41°58'34”	44°46'16”
Chorchana, LM86	ჩორჩანა	42°08'14”	43°39'59”
Chrdili, LM64	ჩრდილი	41°58'29”	43°23'09”
Chvabiani, LN26	ჩვაბიანი	43°02'34”	42°51'05”
Chvana, KM61	ჭვანა	41°40'20”	42°09'11”
Chveletana, KN54		42°51'06”	42°00'59”
Dadikurta, NM49		42°26'01”	45°30'14”
Dalis Mta, NL77	დალის მთა	41°17'03”	45°54'15”
Danisparauli, KM81	დანისპარაული	41°38'53”	42°27'53”
Darial Gorge, MN63	დარიალის ხეობა	42°44'43”	44°37'30”
Dariali, MN63	დარიალი	42°44'01”	44°37'59”
Dartlo, NM49	დართლო	42°26'21”	45°34'50”
Datvisjvari Pass, NN00	უღელტეხილი დათვისჯვარი	42°31'23”	45°03'26”
Davberi, LN35	დავბერი	42°55'50”	42°55'45”
David Gareja monastery, NL38	დავითგარეჯის სამონასტრო კომპლექსი	41°26'52”	45°22'31”
Dedoplis Tskaro, NL99	დედოფლისწყარო	41°28'06”	46°07'02”
Didachara, KM71	დიდაჭალა	41°39'58”	42°20'51”
Didgori, MM72	დიდგორი	41°47'29”	44°40'20”
Didi Abuli Mountain, LL88	მთა დიდი აბული	41°26'12”	43°38'44”
Didi Ateni, MM24	დიდი ატენი	41°54'52”	44°05'46”
Didi Durnuki, ML79	დიდი დურნუკი	41°32'14”	44°41'37”
Didi Jikhaishi, KM87	დიდი ჯიხაიში	42°13'40”	42°25'44”
Didi-Fafara, KM73		41°50'29”	42°18'50”
Didvake Mountain, GG40	მთა დიდვაკე	41°32'29”	41°56'35”
Didvake, KM52	დიდვაკე	41°44'47”	42°00'57”
Diklo, NM59	დიკლო	42°23'44”	45°41'18”
Dioknisi, KM81	დიოკნისი	41°37'52”	42°23'29”
Dizi, KN86	დიზი	43°02'29”	42°20'37”
Dmanisi, ML37	დმანისი	41°19'47”	44°12'26”
Dochu, NM49	დოჭუ	42°23'24”	45°33'20”
Dusheti, MM75	დუშეთი	42°05'09”	44°41'39”
Dviri, LM52	დვირი	41°46'22”	43°15'48”
Dzibakhevi, NM27		42°12'33”	45°18'46”
Dzveli, LM40	ძველი	41°34'43”	43°09'09”
Enguri Dam, KN53	ენგურჰესი	42°45'29”	42°01'50”
Epremovka, LL96	ეფრემოვკა	41°11'26”	43°44'33”
Eshtia, LL87	ეშტია	41°20'34”	43°36'30”
Etelta, NM39		42°26'59”	45°25'27”
Farsma, NM38		42°20'32”	45°24'03”
Gachiani, MM90	გაჩიანი	41°36'15”	44°59'22”
Gadrekili Mountain, KM83	მთა გადრეკილი	41°50'58”	42°21'51”
Gagra Range, FH09	გაგრა	43°16'44”	40°16'17”
Gaiboteni, MN61	გაიბოტენი	42°37'14”	44°35'34”
Gamarjveba, MM91	გამარჯვება	41°38'54”	44°59'37”
Ganisi, MN50	განისი	42°27'14”	44°29'12”
Gantiadi, EJ80	განთიადი	43°23'07”	40°04'33”
Gantiadi, GG21	განთიადი	41°40'01”	41°43'08”
Gantiadi, ML37	განთიადი	41°20'56”	44°15'38”
Gardabani Managed Reserve, NL08	გარდაბნის აღკვეთილი	41°27'09”	45°01'32”
Gardabani, NL08	გარდაბანი	41°27'30”	45°05'29”
Gavazi, NM73	გავაზი	41°51'11”	45°52'03”
Gegechkori, KM89		42°24'55”	42°22'26”
Gergeti Trinity Church, MN62	გერგეთის სამების ტაძარი	42°39'45”	44°37'13”
Ghreli, LM30	ღრელი	41°37'23”	43°00'02”
Giorgitsminda, NM22	გიორგიწმინდა	41°43'50”	45°21'05”
Girevi, NN30		42°29'53”	45°28'52”
Glola, LN82	გლოლა	42°42'12”	43°38'32”
Goderdzi Pass, KM91		41°37'20”	42°32'18”
Gogadzeebi, KM60	გოგაძეები	41°33'24”	42°09'28”
Gogasheni, LL58	გოგაშენი	41°22'17”	43°18'04”
Gogrulta, NM49		42°22'44”	45°33'05”
Gomareti Plateau, ML18		41°24'17”	43°59'26”
Gombori Pass, NM23	უღელტეხილი გომბორი	41°51'55”	45°16'39”
Gometsari, MM88		41°28'37”	44°06'15”
Gori, MM24	გორი	41°59'10”	44°06'31”
Goristsikhe, MN61	გორისციხე	42°36'08”	44°34'05”
Gremi Village, NM55	სოფ, გრემი	42°00'43”	45°40'25”
Grigoleti, GG25	გრიგოლეთი	42°02'23”	41°44'10”
Gubistskali, KM98		42°18'16”	42°31'31”
Gudamakari Pass, MN70	უღელტეხილი გუდამაყარი	42°30'22”	44°44'17”
Gudani, MN90	გუდანი	42°32'19”	44°57'41”
Gudatubani, LM65		42°00'07”	43°25'19”
Gudauri, MN50	გუდაური	42°28'31”	44°28'49”
Gulripshi, FH75	გულრიფში	42°55'51”	41°06'23”
Gurjaani, NM62	გურჯაანი	41°44'38”	45°47'23”
Gvandra, GH37	გვანდრა	43°06'50”	41°50'18”
Gveleti Fortress, MN62	გველეთის ციხე	42°42'32”	44°37'26”
Gveleti Great Waterfall, MN62	გველეთის დიდი ჩანჩქერი	42°42'17”	44°36'50”
Gveleti Lake, MN63	გველეთის ტბა	42°43'21”	44°37'23”
Gveleti Small Waterfalls, MN62	გველეთის პატარა ჩანჩქერი	42°42'10”	44°37'09”
Gvirgvina Mountain, MM33	მთა გვირგვინა	41°52'29”	44°14'31”
Hatsvali Ski resort, LN16		43°01'46”	42°44'02”
Hegho, NN30		42°30'01”	45°28'05”
Heretiskari, NM91		41°42'33”	46°05'18”
Iaghluja Mountain, ML99	მთა იაღლუჯა	41°31'18”	44°53'19”
Idliani, KN65	იდლიანი	42°55'55”	42°05'26”
Ieli, LN16	იელი	43°00'35”	42°45'38”
Ienashi, LN03	იენაში	43°00'47”	42°37'49”
Iglisghele Pass, MN80	უღელტეხილი იგლისღელე	42°31'38”	44°51'14”
Igoeti, MM54	იგოეთი	41°59'22”	44°24'45”
Ikalto, NM34	იყალთო	41°57'01”	45°23'20”
Iliurta, NM49		42°23'47”	45°31'36”
Inchkhuri, KN80	პატარა ინჩხური	42°27'03”	42°23'54”
Ipari River, KN85		42°57'31”	42°19'09”
Isunderi, LN01	ისუნდერი	42°33'23”	42°39'13”
Jampali, FH96	ჯამპალი	43°02'39”	41°20'28”
Jandara Reservoir, NL18	ჯანდარის წყალსაცავი	41°25'44”	45°13'01”
Javakheti National Park, LL66	ჯავახეთის ეროვნული პარკი	41°14'02”	43°22'30”
Jigrasheni, LL77	ჯიგრაშენი	41°19'14”	43°32'27”
Jikhanjuri, GG44	ჯიხანჯური	41°53'04”	41°54'28”
Jolevi, KM79		42°22'31”	42°15'09”
Jugaani, NM80	ჯუგაანი	41°35'40”	45°59'31”
Juta, MN81	ჯუთა	42°33'20”	44°45'57”
Jvarboseli, NM49		42°25'12”	45°29'54”
Jvari Pass, LM87	უღელტეხილი ჯვარი	42°11'47”	43°35'35”
Jvari, KN53	ჯვარი	42°42'32”	42°02'57”
Kaburi, MM11	კაბური	41°42'20”	44°00'02”
Kalashi, KN96	კალაში	43°01'40”	42°31'25”
Karimana Waterfall, GF39	ყარიმანას ჩანჩქერი	41°29'57”	41°50'23”
Karsani, MM73	კარსანი	41°49'41”	44°41'57”
Kartsakhi Lake, LL56	კარწახი ტბა	41°12'45”	43°13'14”
Kartsebi, LL57	ქარცები	41°19'31”	43°17'15”
Kaspi, MM54	კასპი	41°55'34”	44°25'27”
Kasristskali, PL27	კასრისწყალი	41°17'16”	46°27'57”
Katsalkhevi, MM88		42°21'33”	44°51'06”
Kazbegi, MN62		42°41'46”	44°30'54”
Keda, GG40	ქედა	41°35'51”	41°56'42”
Kelasuri, FH76	კელასური	43°01'26”	41°06'54”
Keselo Fortress, NM59	კესელოს ციხე	42°22'49”	45°37'43”
Ketrisi, MN51	კეტრისი	42°35'47”	44°23'57”
Kevliani, NM03		41°52'42”	45°00'50”
Khabiu, FH48	ხაბიუ	43°11'48”	40°46'24”
Khachkoi, MM11	ხაჩქოი	41°42'08”	43°58'05”
Khadoelebi, MM94	ხადოელები	41°56'19”	44°57'17”
Khakhabo, NM59	ხახაბო	42°22'05”	45°36'39”
Khakhmati fortress		42°33'29”	44°30'01”
Khakhmati, NN00		42°33'29”	44°30'01”
Khamiskuri, GG39	ხამისკური	42°23'34”	41°48'23”
Khanchali Managed Reserve, LL76	ხანჩალის აღკვეთილი	41°15'21”	43°33'20”
Khando, LL69	ხანდო	41°29'30”	43°24'12”
Khani, LM34		41°57'22”	42°57'23”
Kharagauli, LM55	ხარაგაული	42°01'04”	43°12'15”
Khashuri, LM84	ხაშური	41°59'03”	43°35'11”
Khelvachauri, GG20	ხელვაჩაური	41°34'50”	41°39'38”
Khertvisi, LL59	ხერთვისი	41°28'40”	43°17'10”
Khevi, KM74	ხევი	41°57'40”	42°16'27”
Khevsureti	ხევსურეთი	42°29'17”	44°52'44”
Khikhadziri, KM80	ხიხაძირი	41°32'39”	42°28'23”
Khochalo Mountain, PM13	მთა ხოჩალო	41°52'11”	46°21'17”
Khornabuji, NL99	ხორნაბუჯი	41°28'28”	46°05'34”
Khospio, LL78	ხოსპიო	41°22'09”	43°29'56”
Khotevi, LN40	ხოტევი	42°27'58”	43°07'53”
Khramhesi, MM20	ხრამჰესი	41°33'01”	44°07'26”
Khrami Khevi, LM61	ხრამი ხევი	41°42'53”	43°19'57”
Khrami, MM10	ხრამი	41°36'53”	43°59'22”
Khulo, KM71	ხულო	41°38'46”	42°18'40”
Khunevi, LM66	ხუნევი	42°06'32”	43°21'33”
Khutsubani, GG33	ხუცუბანი	41°48'25”	41°49'59”
Kintrishi Nature Reserve, KM52	კინტრიშის სახელმწიფო ნაკრძალი	41°45'04”	42°02'14”
Kizilkilisa, MM01	ყიზილქილისა	41°38'37”	43°52'23”
Kldekari, MM32	კლდეკარი	41°44'26”	44°10'36”
Kldisubani, KM61	კლდისუბანი	41°38'10”	42°08'56”
Klukhori Pass, GH39	უღელტეხილი ქლუხორი	43°14'38”	41°52'01”
Kobuleti Nature Reserve, GG42	ქობულეთის სახელმწიფო ნაკრძალი	41°43'30”	41°57'44”
Kobuleti, GG33	ქობულეთი	41°49'09”	41°47'04”
Kochebi Lake, NL98	ქოჩების ტბა	41°26'26”	46°08'46”
Kochori Mountain, MM79	მთა ქოჩორი	42°22'58”	44°43'43”
Kodiani Mountain, LM61	მთა კოდიანი	41°42'55”	43°21'31”
Kodmani, LM93	კოდმანი	41°54'03”	43°44'49”
Kojori, MM71	კოჯორი	41°39'40”	44°42'31”
Kolkhida, FH08	კოლხიდა	43°14'38”	40°17'49”
Kopatadze Lake, NM20		41°34'36”	45°18'53”
Korogho, MN60	ქოროღო	42°27'47”	44°31'17”
Koruldashi, LN45	ყორულდაში	42°55'03”	43°08'34”
Koruldi Lakes, LN17	ქორულდი	43°05'15”	42°42'11”
Ksani fortress, MM63	ქსნის ციხე	41°52'33”	44°34'40”
Ksani gorge, MM59		42°25'29”	44°25'36”
Kulbaki, LN02	ქულბაქი	42°37'38”	42°39'13”
Kumisi Reservoir, MM80	კუმისის წყალსაცავი	41°35'04”	44°50'25”
Kumisi, MM80	კუმისი	41°37'06”	44°47'19”
Kumlistsikhe, MM59		42°27'01”	44°29'27”
Kurzu, KN71	კურზუ	42°35'07”	42°17'00”
Kutaisi, LM18	ქუთაისი	42°16'29”	42°42'22”
Kvabiskhevi, LM52	ქვაბისხევი	41°46'28”	43°14'43”
Kvakhvreli, MM34	ქვახვრელი	41°57'30”	44°13'05”
Kvana, KN86	ყვანა	42°59'03”	42°24'59”
Kvareli, NM64	ყვარელი	41°56'53”	45°48'55”
Kvariati, GG10	კვარიათი	41°32'42”	41°33'54”
Kvavlo, NM49	ყვავლო	42°26'38”	45°35'16”
Kveda Khuntsi, KM89		42°23'18”	42°24'40”
Kveda Simoneti, LM27	ქვედა სიმონეთი	42°13'05”	42°51'51”
Kvemo Adzvisi, LM95	ქვემო აძვისი	42°02'47”	43°41'43”
Kvemo Alvani, NM25	ქვემო ალვანი	42°03'17”	45°20'55”
Kvemo Azhara, GH27	ქვემო აჟარა	43°06'14”	41°42'52”
Kvemo Karabulaghi, ML28	ქვემო ყარაბულახი	41°26'03”	44°07'49”
Kvemo Khechili, NM93	ქვემო ხეჩილი	41°51'47”	46°07'34”
Kvemo Okrokana, MN51	ქვემო ოქროყანა	42°34'59”	44°27'44”
Kvemo Teleti, MM81	ქვემო თელეთი	41°38'42”	44°51'33”
Kvirike, GG32	კვირიკე	41°46'02”	41°50'19”
Kvishkheti, LM74	ქვიშხეთი	41°58'08”	43°30'01”
Lagilda Mountain, LN35	მთა ლაგილდა-ზაგარი	42°58'05”	42°55'43”
Lagodekhi Nature Reserve, PM13	ლაგოდეხის სახელმწიფო ნაკრძალი	41°53'58”	46°20'45”
Lagodekhi, PM03	ლაგოდეხი	41°49'07”	46°16'42”
Lailashi, LN21	ლაილაში	42°36'23”	42°51'34”
Lamaria Monastery, LN35		42°55'06”	43°01'10”
Lanchkhuti, KM56	ლანჩხუთი	42°05'23”	42°02'09”
Lata, GH06		43°01'57”	41°28'51”
Latpari Pass, LN34	უღელტეხილი ლატფარი	42°52'53”	42°56'46”
Lebarde Mountain, KN93	მთა ლებარდე	42°44'09”	42°29'41”
Lechuri, NM36	ლეჩური	42°08'38”	45°24'59”
Lekistskali gorge, PL35		41°05'54”	46°36'41”
Lekzyr glacier, LN18		43°09'15”	42°46'29”
Lemshveniera, NL19	ლემშვენიერა	41°28'17”	45°11'19”
Lentekhi, LN14	ლენტეხი	42°47'35”	42°43'08”
Leusheri, LN24	ლეუშერი	42°50'20”	42°53'35”
Lidzava, FH18	ლიძავა	43°10'25”	40°22'29”
Likani, LM63	ლიკანი	41°49'56”	43°20'46”
Lisi Lake, MM72	ლისის ტბა	41°44'39”	44°44'08”
Lomis Mta, LM53	ლომის მთა	41°52'13”	43°15'04”
Lomismta Mountain, LM53	მთა ლომისმთა	41°52'06”	43°13'23”
Luji, LN34	ლუჯი	42°49'29”	42°57'42”
Lukhi, KN76	ლუხი	42°58'20”	42°11'15”
Magharoskari, MM88		42°17'14”	44°51'48”
Majvdieri, LN26	მაჯვდიერი	43°02'36”	42°50'24”
Makharadze, NM51		41°40'20”	45°40'10”
Makhinjauri, GG21	მახინჯაური	41°40'36”	41°41'49”
Makhuntseti Waterfall, GG30	მახუნცეთის ჩანჩქერი	41°34'29”	41°51'30”
Maltakva, GG26	მალთაყვა	42°03'32”	41°43'33”
Mamisoni Pass, MN02	უღელტეხილი მამისონი	42°42'20”	43°47'38”
Mamkoda, MM83	მამკოდა	41°50'00”	44°51'02”
Mamula, ML39	მამულა	41°30'14”	44°11'56”
Mamzyshka Mt., FH09	Мамдзышха	43°18'32”	40°19'52”
Manglisi, MM41	მანგლისი	41°41'48”	44°22'24”
Marelisi, LM54	მარელისი	41°57'26”	43°16'18”
Margvishi, LN43	მარგვიში	42°47'24”	43°05'14”
Mariamjvari Nature Reserve, NM32	მარიამჯვრის სახელმწიფო ნაკრძალი	41°46'07”	45°22'40”
Marneuli, ML89	მარნეული	41°28'13”	44°47'12”
Martvili, KN80	მარტვილი	42°25'22”	42°22'53”
Marukhi Pass, FJ90	Марухский перевал	43°21'53”	41°23'01”
Mashavera River Gorge, ML47		41°20'19”	44°20'32”
Mashavera, ML47	მაშავერა	41°21'05”	44°22'04”
Mashnaari, NM70	მაშნაარი	41°38'06”	45°56'40”
Meneso, MM77	მენესო	42°14'29”	44°40'19”
Menkalisi, ML49		41°31'58”	44°17'23”
Meore Salamaleiki, ML18		41°26'42”	44°01'58”
Merenia, LL79	მერენია	41°32'26”	43°33'26”
Meskheti Mts. LM50		41°34'59”	43°16'00”
Mestia, LN16	მესტია	43°02'01”	42°41'22”
Minadze, LM31	მინაძე	41°37'54”	43°03'08”
Mirashkhani, LL57	მირაშხანი	41°20'20”	43°15'20”
Misaktsieli, MM74	მისაქციელი	41°56'35”	44°43'53”
Mlashe-Tskali River, PL35		41°05'55”	46°36'39”
Modega, LM70	მოდეგა	41°36'57”	43°30'41”
Motsameta, LM18	მოწამეთა	42°17'25”	42°44'57”
Motsmao, MM99		42°26'12”	44°55'58”
Mskhaldidi, MM62	მსხალდიდი	41°44'24”	44°37'36”
Mtirala National Park, GG31	მტირალის ეროვნული პარკი	41°39'42”	41°52'40”
Mtskheta, MM73	მცხეთა	41°50'30”	44°42'23”
Mtsvane Kontskhi, GG21	მწვანე კონცხი	41°41'28”	41°42'19”
Mtsvane Monastery, LM53	მწვანე მონასტერი	41°48'37”	43°18'35”
Muchiani, LM07	მუხიანი	42°11'32”	42°35'49”
Mukhiani, LM07	მუხიანი	42°11'34”	42°35'50”
Mukhurcha, KM78	მუხურჩა	42°19'26”	42°15'02”
Mulakhi, LN26		43°02'29”	42°51'01”
Murshkeli, LN26	მურშკელი	43°03'12”	42°47'45”
Mutso, NN11	მუცო	42°36'22”	45°12'22”
Nabakevi, KM77	ნაბაკევი	42°12'29”	42°19'13”
Nadibani, MM69		42°24'52”	44°36'34”
Nakalakevi, LL68	ნაქალაქევი	41°24'57”	43°20'06”
Nakerala Pass, LM39	უღელტეხილი ნაქერალა	42°22'40”	43°02'02”
Nakhshirghele, LM27	ნახშირღელე	42°13'14”	42°49'14”
Namkuani Glacier, LN45	მყინვარი ნამყუანი	42°57'57”	43°07'36”
Naoza, MM74	ნაოზა	41°58'57”	44°44'32”
Nashtkoli, LN07	ნაშთქოლი	43°03'50”	42°36'27”
Natakhtari, MM74	ნატახტარი	41°55'10”	44°43'39”
Natsikhari, NM48	ნაციხარი	42°20'55”	45°35'46”
Nazarlo, NL08	ნაზარლო	41°25'10”	45°06'35”
Nedzikhi, MM87	ნეძიხი	42°11'27”	44°48'21”
Ninigori, PM03	ნინიგორი	41°49'54”	46°12'29”
Norio, MM92	ნორიო	41°47'16”	44°58'43”
Obuji, KN51	ობუჯი	42°33'10”	42°01'56”
Okros tsikhe, LM11	ოქროს ციხე	41°42'32”	42°45'41”
Omalo, NM59	ომალო	42°22'16”	45°38'00”
Oni, LN71	ონი	42°35'13”	43°26'46”
Ortabatumi, GG21	ორთაბათუმი	41°38'27”	41°43'39”
Oshora, LM50	ოშორა	41°36'55”	43°14'34”
Ota, LM50	ოთა	41°37'09”	43°18'06”
Ozurgeti, GG44	ოზურგეთი	41°55'15”	41°59'34”
Pantiani Reservoir, ML27	პანტიანის წყალსაცავი	41°18'28”	44°09'24”
Paravani Lake, ML08	ფარავანის ტბა	41°26'32”	43°48'51”
Parsma, NN40		42°29'09”	45°30'11”
Partskhisi, MM60		41°34'34”	44°33'54”
Pasanauri, MM78	ფასანაური	42°21'07”	44°41'17”
Passanauri, MM78	ფასანაური	42°21'08”	44°41'16”
Patara Dmanisi, ML47	პატარა დმანისი	41°19'43”	44°20'37”
Patara Khanchali, LL76	პატარა ხანჩალი	41°14'38”	43°31'50”
Patara Tba, NL99	პატარა ტბა	41°27'44”	46°10'39”
Patara Tsemi, LM72	პატარა ცემი	41°46'42”	43°28'16”
Patara Vardzia, LM45		42°02'03”	43°05'24”
Pirikiti, NM49		42°26'26”	45°34'42”
Pirveli Nosiri, KM68	პირველი ნოსირი	42°16'25”	42°08'57”
Pitsunda, FH08	ბიჭვინთა	43°09'50”	40°20'25”
Pkhundavi, MM76	ფხუნდავი	42°08'55”	44°42'35”
Poti, GG27	ფოთი	42°09'32”	41°40'16”
Pshavi, MM78	ფშავი	42°16'59”	44°45'00”
Pshav-Khevsureti National Park, NN12	ფშავ-ხევსურეთი	42°39'31”	45°09'29”
Rabati, LM31	რაბათი	41°38'40”	42°58'34”
Rioni gorge, LN10		42°29'54”	42°29'54”
Ritsa Strict Nature Reserve, FJ21	რიწის დაცული ტერიტორია	43°26'50”	40°31'38”
Rkinisjvari Mountain, LM44	მთა რკინისჯვარი	41°54'24”	43°08'35”
Romisghele Lake, LN45	რომისღელის ტბა	42°57'16”	43°06'22”
Roshka Pass, MN90	როშკა	42°28'58”	44°55'44”
Rustavi, NL09	რუსთავი	41°31'26”	45°02'34”
Saberio, GH32		42°38'54”	41°54'49”
Sachali Mountain, MN80	მთა საჩალი	42°27'21”	44°51'32”
Sachkhere, LM68	საჩხერე	42°20'32”	43°24'38”
Sagarejo, NM21	საგარეჯო	41°43'32”	45°20'06”
Saghamo, LL97	საღამო	41°18'42”	43°45'37”
Saguramo Reserve, MM83		41°51'19”	41°51'19”
Sagvichio, GG37	საგვიჩიო	42°13'03”	41°52'01”
Sairme, LM14	საირმე	41°54'22”	42°44'43”
Sakhalvasho, GG21	სახალვაშო	41°41'44”	41°43'32”
Sakire, ML36	საკირე	41°15'41”	44°16'36”
Sakornia Mountain, KM73	მთა საყორნია	41°49'14”	42°16'46”
Sakuriani, MM59	საყურიანი	42°26'27”	44°29'44”
Salkhino, KN81	სალხინო	42°30'47”	42°20'09”
Sameba, KM65	სამება	42°01'52”	42°09'55”
Samsari Mountain, LL89	მთა სამსარი	41°32'01”	43°40'16”
Samtredia, KM87	სამტრედია	42°09'35”	42°20'15”
Sapara Monastery, LM30	საფარის მონასტერი	41°36'07”	43°01'51”
Saparlo, ML47	საფარლო	41°18'06”	44°18'34”
Sarkineti, ML29	სარკინეთი	41°29'58”	44°07'44”
Sartichala, NM11	სართიჭალა	41°42'50”	45°10'35”
Saskhori, MM63		41°50'27”	44°33'17”
Sataplia Nature Reserve, LM08	სათაფლიის სახელმწიფო ნაკრძალი	42°19'08”	42°40'10”
Senaki, KM58	სენაკი	42°16'10”	42°03'56”
Seturni, MM59	სეთურნი	42°27'00”	44°29'49”
Shankevani, MM83	შენკევანი	41°53'12”	44°48'15”
Shaori Reservoir, LM49	შაორის წყალსაცავი	42°25'10”	43°04'20”
Shatili, NN12	შატილი	42°39'30”	45°09'16”
Shatili-Mutso, NN12		42°39'46”	45°10'01”
Shavnabada Mountain, LM90	მთა შავნაბადა	41°37'07”	43°42'29”
Shavnabada, LM90	შავნაბადა	41°37'11”	43°42'33”
Shavshvebi, MM35	შავშვები	42°01'20”	44°13'32”
Shavtskala, NM39		42°22'47”	45°23'46”
Shdugra Waterfall, LN07	შდუგრა	43°07'45”	42°35'43”
Shenako, NM59	შენაქო	42°22'19”	45°39'43”
Shindiliari, ML37	შინდილიარი	41°21'15”	44°13'13”
Shindisi, MM81	შინდისი	41°40'00”	44°46'05”
Shiomghvime Monastery, MM73	შიომღვიმის მონასტერი	41°51'53”	44°38'27”
Shiraki-Eldari, PL17	შირაქის ვაკე	41°19'59”	46°25'00”
Shkaleri, LN06	შყალერი	43°01'03”	42°37'06”
Shkedi, LN43	შკედი	42°46'59”	43°04'06”
Shkhara Mountain, LN46	მთა ცენტრალური შხარა	42°59'57”	43°06'31”
Shovi, LN92	შოვი	42°42'13”	43°40'34”
Shuakhevi, KM61	შუახევი	41°37'54”	42°11'25”
Shuapkho, MM99	შუაფხო	42°25'00”	44°59'43”
Shuasopeli, KM81	შუასოფელი	41°38'37”	42°26'56”
Shulaveri, ML88	შულავერი	41°22'36”	44°50'01”
Shurdo, LM31	შურდო	41°42'36”	43°02'33”
Sighnaghi, NM70	სიღნაღი	41°36'44”	45°55'42”
Sioni, MN61	სიონი	42°36'24”	44°35'06”
Skhaltba, MM73	სხალტბა	41°52'13”	44°39'55”
Slesa Fortress, LM52	სლესის ციხე	41°44'52”	43°12'24”
Sno, MN71	სნო	42°36'20”	44°38'19”
Sochumi, FH66	სოხუმი	43°00'14”	41°01'20”
Stalinisubani, GG22	სტალინისუბანი	41°44'46”	41°45'46”
Stepantsminda, MN72	სტეფანწმინდა	42°39'38”	44°38'29”
Sukhumi, FH66	სოხუმი	43°00'08”	41°01'17”
Surami, LM85	სურამი	42°01'41”	43°33'07”
Sviana-Rostiana Waterfall, MN60	სვიანა-როსტიანას ჩანჩქერი	42°27'21”	44°31'42”
Tabakhmela, MM71	ტაბახმელა	41°39'12”	44°45'07”
Tabatskuri Lake, LM81	ტაბაწყურის ტბა	41°38'45”	43°37'30”
Tago, KM71	თაგო	41°37'22”	42°18'57”
Tamakoni, KN70	თამაკონი	42°27'23”	42°18'17”
Tashiskari, LM74	ტაშისკარი	41°57'08”	43°30'12”
Tba, LM72	ტბა	41°48'02”	43°26'37”
Tbeti, MM20	ტბეთი	41°36'09”	44°02'56”
Tbilisi Reservoir, MM82	თბილისის ზღვა	41°44'42”	44°50'56”
Tbilisi, MM81	თბილისი	41°43'11”	44°49'37”
Tbilisi-Airport, MM91	თბილისის საერთაშორისო აეროპორტი	41°40'07”	44°57'21”
Tbilisi-Botanical Garden, MM81		41°41'06”	44°48'07”
Tbilisi-Gldani, MM82		41°47'40”	44°49'23”
Tbilisi-Mtatsminda, MM81	მთაწმინდის პანთეონი	41°41'45”	44°47'19”
Tbilisi-Turtle Lake, MM71	კუს ტბა	41°42'01”	44°45'16”
Tbisi, MM60	ტბისი	41°35'28”	44°32'24”
Tebulo Mountain, NN21	მთა თებულო	42°34'19”	45°18'52”
Tekhuri River, KN70	ტეხური	42°26'45”	42°16'55”
Telavi, NM34	თელავი	41°55'16”	45°28'50”
Teliani Mountain, NM55	მთა თელიანი	42°01'54”	45°39'38”
Tetnashera river, KN67		43°03'41”	42°08'58”
Tetri Tskaro, ML59	თეთრი წყარო	41°32'37”	44°28'20”
Tetri Tsklebi, NM23	თეთრი წყლები	41°51'54”	45°19'14”
Tetrobi Managed Reserve, LM60	თეთრობი	41°36'34”	43°24'16”
Tkhiliana (Shuapkho), MM99	თხილიანა	42°25'14”	44°58'42”
Tkhilnari, GG10	თხილნარი	41°33'09”	41°38'10”
Tkvarcheli, GH14	ტყვარჩელი	42°51'19”	41°40'24”
Tmogvi, LL68	თმოგვი	41°24'15”	43°19'43”
Tokhliauri, NM31	თოხლიაური	41°43'46”	45°25'22”
Torgha Bathroom, NM47	თორღას აბანო	42°15'06”	45°29'41”
Torghva Canyon, MM41	თორღვას კანიონი	41°42'00”	44°20'24”
Toti, MN61	თოთი	42°37'44”	44°35'30”
Trialeti National Park, MM60	თრიალეთის გეგმარებითი ეროვნული პარკი	41°36'27”	44°32'22”
Trialeti Range, LM71	თრიალეთის ქედი	41°41'09”	43°30'50”
Troitskoye, LL95		41°09'32”	43°47'40”
Tsablana, KM70	წაბლანა	41°35'13”	42°20'40”
Tsageri, LN12	ცაგერი	42°38'53”	42°45'54”
Tsaghveri, LM72	წაღვერი	41°48'05”	43°28'53”
Tsagveri, LM72	წაღვერი	41°48'03”	43°28'52”
Tsaldashi, LN26	ცალდაში	43°02'41”	42°51'30”
Tsalenjikha, KN52	წალენჯიხა	42°37'17”	42°03'57”
Tsalka, MM20	წალკა	41°35'56”	44°05'43”
Tsana, LN44	ცანა	42°52'51”	43°08'43”
Tsdo, MN72	ცდო	42°41'30”	44°38'04”
Tsebelda, FH86	წებელდა	43°01'26”	41°16'15”
Tsemi, LM72	ცემი	41°48'03”	43°27'46”
Tsikhisdziri, GG22	ციხისძირი	41°46'11”	41°45'57”
Tsinandali, NM43	წინანდალი	41°53'38”	45°34'21”
Tsitelkalaki, MM43		41°52'58”	41°52'58”
Tsitelskaro, NL89		41°28'38”	46°01'00”
Tsitsamuri, MM73	წიწამური	41°51'40”	44°43'58”
Tsitsmatiani, NM40	წიწმატიანი	41°36'08”	45°31'24”
Tskaltbila, LM20	წყალთბილა	41°34'54”	42°52'11”
Tskhaltubo, LM08	წყალტუბო	42°19'42”	42°36'01”
Tskhinvali, MM17	ცხინვალი	42°13'18”	43°57'52”
Tskhrakudaani, MM41		41°40'18”	44°23'20”
Tskhratskaro Pass, LM71	ცხრაწყარო უღელტეხილი	41°41'08”	43°31'03”
Tskhratskaro, LM36		42°05'16”	43°02'01”
Tskhumaldi, KN94	ცხუმალდი	42°50'24”	42°27'59”
Tskneti, MM71	წყნეთი	41°41'54”	44°41'52”
Tsodoreti Lake, MM62	წოდორეთის ტბა	41°45'55”	44°37'50”
Tsoniarisi, KM51	წონიარისი	41°39'47”	42°00'57”
Tsovata Gorge, NM39		42°26'26”	45°26'34”
Tsundi Lake, LL68	წუნდის ტბა	41°24'41”	43°19'37”
Tsvirmi, LN26	წვირმი	43°00'52”	42°48'20”
Tunadzeebi, KM82	ტუნაძეები	41°42'14”	42°21'30”
Turtle Lake, MM71	კუს ტბა	41°42'01”	44°45'15”
Tusheti Nature Reserve, NM28	თუშეთის სახელმწიფო ნაკრძალი	42°19'50”	45°20'34”
Udabno, NL39	უდაბნო	41°30'29”	45°22'35”
Ughviri Pass, LN26	უღელტეხილი უღვირი	43°01'46”	42°49'32”
Ukanapshavi, NM09	უკანაფშავი	42°24'14”	45°07'07”
Ukhati, MN61	უხათი	42°33'26”	44°31'17”
Upper Omalo, NM59	ზემო ომალო	42°22'44”	45°37'50”
Uraveli, LM30		41°33'34”	43°04'42”
Ushba, LN07	უშბა	43°07'26”	42°39'35”
Ushguli, LN35	უშგული	42°55'02”	43°00'56”
Vachiani Lake, LL67	ვაჩიანის ტბა	41°21'25”	43°26'34”
Vale, LM20	ვალე	41°36'53”	42°52'35”
Vardzia, LL58	ვარძია	41°22'52”	43°17'03”
Varjanauli, GG43	ვარჯანაული	41°47'07”	41°57'20”
Varjanisi, KM51	ვარჯანისი	41°38'54”	42°00'17”
Vartsikhe, LM16	ვარციხე	42°08'27”	42°42'58”
Vashlovani Nature Reserve, PL26	ვაშლოვანის ეროვნული პარკი	41°12'03”	46°28'09”
Vaziani, NM01	ვაზიანი	41°41'09”	45°02'56”
Velispiri, ML29		42°18'17”	44°48'30”
Verkhovani, NM49	ვერხოვანი	42°25'38”	45°29'35”
Zakagori Fortress, MN41	ზაქაგორის ციხე-სიმაგრე	42°36'41”	44°22'26”
Zakvi, LL79	ზაკვი	41°30'16”	43°30'09”
Zarzma Monastery, LM01	ზარზმის მონასტერი	41°40'49”	42°39'14”
Zeda Chkhutuneti, GF39	ზედა ჩხუტუნეთი	41°29'32”	41°51'21”
Zeda Etseri, GH41	ზედა ეწერი	42°35'01”	41°55'41”
Zeda Makhuntseti, GG30	ზედა მახუნცეთი	41°34'56”	41°51'25”
Zekari Pass, LM23	უღელტეხილი ზეკარი	41°49'40”	42°51'42”
Zemo Jocho, GG20	ზემო ჯოჭო	41°34'36”	41°42'34”
Zemo Karabulaghi, ML28	ზემო ყარაბულახი	41°24'52”	44°05'54”
Zemo Khuntsi, KM89	ზემო ხუნწი	42°24'17”	42°26'14”
Zemo Mleta, MM59	ზემო მლეთა	42°25'44”	44°29'19”
Zendidi, GG40	ზენდიდი	41°36'08”	41°55'43”
Zeraboseli, GG42	ზერაბოსელი	41°43'59”	41°58'59”
Zesopeli, GG41	ზესოფელი	41°37'15”	41°57'44”
Zhamushi, LN26	ჟამუში	43°03'01”	42°48'43”
Zhinvali Reservoir, MM86	ჟინვალის წყალსაცავი	42°10'11”	44°47'38”
Zoti, KM84	ზოტი	41°53'27”	42°27'03”
Zugdidi, GH31	ზუგდიდი	42°30'37”	41°52'01”
Zvare, LM64	ზვარე	41°58'32”	43°24'47”
